# Supplementary material for: Integrating Common Risk Factors with Polygenic Scores Improves the Prediction of Type 2 Diabetes
Source: Int J Mol Sci. 2023 Jan 4;24(2):984. doi: 10.3390/ijms24020984 (PMC9866792; doi:10.3390/ijms24020984)
Supplement: Supplementary file 1 [file ijms-24-00984-s001.zip]

Archive with 10 entries (10 files):
- ijms-2028364-supplementary/Description_Supplementary_Figures.pdf
- ijms-2028364-supplementary/Figure_S1.png
- ijms-2028364-supplementary/Figure_S2.png
- ijms-2028364-supplementary/Figure_S3.png
- ijms-2028364-supplementary/Figure_S4.png
- ijms-2028364-supplementary/Figure_S5.png
- ijms-2028364-supplementary/Figure_S6.png
- ijms-2028364-supplementary/Figure_S7.png
- ijms-2028364-supplementary/Supplementary_Table_S2.xlsx
- ijms-2028364-supplementary/Supplementary_tables_S1_S3_S4_S5.pdf
