# Supplementary material for: Integrating Common Risk Factors with Polygenic Scores Improves the Prediction of Type 2 Diabetes
Source: Int J Mol Sci. 2023 Jan 4;24(2):984. doi: 10.3390/ijms24020984 (PMC9866792; doi:10.3390/ijms24020984)
Supplement: Supplementary file 1 [file ijms-24-00984-s001.zip › ijms-2028364-supplementary/Supplementary_Table_S2.xlsx]

## Sheet: Table S2
Table S2. Statistical differences in the Area Under the Curve for the tested models
Model	AUC (95%CI AUC)	P-values
		Age	Sex	BMI	Age + Sex	Age + BMI	BMI + Sex	Age + Sex + BMI	5SNP weighted PRS	5SNP weighted PRS + Age	5SNP weighted PRS + Sex	5SNP weighted PRS + BMI	5SNP weighted PRS + Age + Sex	5SNP weighted PRS + Age + BMI	5SNP weighted PRS + BMI + Sex	5SNP weighted PRS + Age + Sex + BMI	13SNP weighted PRS	13SNP weighted PRS + Age	13SNP weighted PRS + Sex	13SNP weighted PRS + BMI	13SNP weighted PRS + Age + Sex	13SNP weighted PRS + Age + BMI	13SNP weighted PRS + BMI + Sex
Age	80.53 (78.18–82.88)
Sex	70.23 (67.75–72.71)	3.78×10-9
BMI	59.45 (54.6–64.31)	5.09×10-14	1.16×10-4
Age + Sex	83.84 (81.66–86.01)	5.10×10-6	8.88×10-16	2.20×10-16
Age + BMI	75.42 (71.2–79.64)	0.038	0.038	1.11×10-8	5.38×10-4
BMI + Sex	60.8 (55.95–65.65)	1.56×10-12	7.25×10-4	2.77×10-1	2.20×10-16	2.76×10-7
Age + Sex + BMI	75.63 (71.38–79.89)	0.049	0.032	8.94×10-9	7.99×10-4	0.704	3.11× 10-8
5SNP weighted PRS	61.47 (58.15–64.79)	2.20×10-16	4.66×10-5	0.502	2.20×10-16	4.02×10-7	0.823	3.09×10-7
5SNP weighted PRS + Age	82.51 (80.27–84.75)	6.91×10-4	7.53×10-13	2.20×10-16	0.123	3.73×10-3	5.45×10-15	5.18×10-3	2.20×10-16
5SNP weighted PRS + Sex	75.98 (73.29–78.66)	0.012	1.06×10-11	7.37×10-9	8.41×10-6	0.829	1.02×10-7	0.894	2.20×10-16	2.52×10-4
5SNP weighted PRS + BMI	66.13 (61.62–70.64)	3.71×10-8	0.119	7.12×10-3	8.01×10-12	1.11×10-3	0.044	9.75×10-4	0.103	2.91×10-10	2.48×10-4
5SNP weighted PRS + Age + Sex	85.76 (83.71–87.81)	6.68×10-10	2.20×10-16	2.20×10-16	4.09×10-5	1.75×10-5	2.20×10-16	2.91×10-5	2.20×10-16	8.29×10-7	1.48×10-8	2.32×10-14
5SNP weighted PRS + Age + BMI	77.69 (73.67–81.71)	0.232	2.03×10-3	4.68×10-11	8.48×10-3	0.025	2.38×10-9	0.072	1.39×10-9	0.04	0.488	6.84×10-8	4.74× 10-4
5SNP weighted PRS + BMI + Sex	66.38 (61.89–70.86)	5.41×10-8	0.141	5.20×10-3	1.21×10-11	1.46×10-3	0.021	9.09×10-4	0.085	4.36×10-10	3.31×10-4	0.66	3.56×10-14	1.60×10-7
5SNP weighted PRS + Age + Sex + BMI	77.92 (73.88–81.96)	0.274	1.53×10-3	3.86×10-11	0.012	0.019	2.26×10-10	0.019	9.31×10-10	0.052	0.433	1.02×10-7	7.26×10-4	0.608	6.89×10-8
13SNP weighted PRS	61.46 (58.26–64.67)	2.20×10-16	3.97×10-5	0.499	2.20×10-16	2.83×10-7	0.823	2.18×10-7	0.995	2.20×10-16	2.20×10-16	0.099	2.20×10-16	8.30×10-10	0.081	5.51×10-10
13SNP weighted PRS + Age	82.12 (79.84–84.4)	1.91×10-3	5.50×10-12	4.72×10-16	0.041	6.31×10-3	1.86×10-14	8.58×10-3	2.20×10-16	0.254	6.29×10-4	8.40×10-10	6.93×10-7	0.06	1.25×10-9	0.076	2.20×10-16
13SNP weighted PRS + Sex	76.32 (73.67–78.97)	0.02	3.50×10-13	3.27×10-9	1.77×10-5	0.724	4.83×10-8	0.789	2.20×10-16	4.77×10-4	0.505	1.42×10-4	3.61×10-8	0.578	1.92×10-4	0.517	2.20×10-16	1.15×10-3
13SNP weighted PRS + BMI	67.55 (63.07–72.03)	5.83×10-7	0.305	1.78×10-3	2.32×10-10	6.23×10-3	0.012	5.27×10-3	0.033	6.63×10-9	1.60×10-3	0.32	9.53×10-13	1.38×10-5	0.421	1.31×10-5	0.031	1.77×10-8	9.85×10-4
13SNP weighted PRS + Age + Sex	85.45 (83.36–87.53)	3.25×10-9	2.20×10-16	2.20×10-16	2.83×10-4	3.30×10-5	2.20×10-16	5.38×10-5	2.20×10-16	4.92×10-5	5.08×10-8	6.72×10-14	0.231	8.16×10-4	1.03×10-13	1.23×10-3	2.20×10-16	9.35×10-7	1.20×10-7	2.59×10-12
13SNP weighted PRS + Age + BMI	77.63 (73.63–81.64)	0.221	2.10×10-3	5.87×10-11	7.71×10-3	0.043	2.64×10-9	0.098	1.41×10-9	0.037	0.5	3.52×10-7	4.14×10-4	0.939	6.67×10-7	0.723	8.37×10-10	0.056	0.592	1.56×10-6	7.17×10-4
13SNP weighted PRS + BMI + Sex	67.96 (63.5–72.43)	1.22×10-6	0.384	1.06×10-3	5.72×10-10	9.81×10-3	4.60×10-3	7.10×10-3	0.022	1.53×10-8	2.63×10-3	0.222	2.57×10-12	3.61×10-5	0.251	2.09×10-5	0.021	4.00×10-8	1.65×10-3	0.323	6.89×10-12	5.38×10-6
13SNP weighted PRS + Age + Sex + BMI	77.96 (73.95–81.97)	0.279	1.36×10-3	3.57×10-11	0.012	0.025	2.14×10-10	0.029	7.12×10-10	0.053	0.421	3.32×10-7	7.17×10-4	0.732	2.39×10-7	0.953	4.17×10-10	0.077	0.504	1.34×10-6	1.22×10-3	0.443	2.26×10-6
AUC - Area Under the ROC-curve; 95%CIAUC - 95% confidence interval for the Area Under the ROC-curve; BMI - body mass index, 5SNP weighted PRS - polygenic score calculated for the 5 genetic variants associated with type 2 diabetes according to the results of the regression analysis; 13SNP weighted PRS - polygenic score calculated for all 13 genetic variants included in the study; P-values - levels…
